# Supplementary material for: The Roles of Mutation and Selection Acting on Mitochondrial Genomes Inferred from Intraspecific Variation in Seed Plants
Source: Genes (Basel). 2022 Jun 9;13(6):1036. doi: 10.3390/genes13061036 (PMC9222611; doi:10.3390/genes13061036)
Supplement: Supplementary file 1 [file genes-13-01036-s001.zip]

Archive with 1 entries (1 files):
- genes-1725350-supplementary.pdf
